# Supplementary material for: QTL for Yield Traits and Their Association with Functional Genes in Response to Phosphorus Deficiency in Brassica napus
Source: PLoS One. 2013 Jan 28;8(1):e54559. doi: 10.1371/journal.pone.0054559 (PMC3557265; doi:10.1371/journal.pone.0054559)
Supplement: Table S1 — Seed yield and yield-related traits in 188 lines of a double haploid mapping population (TN DH) derived from a cross between a P-efficient cultivar, Ningyou 7 and a P-inefficient cultivar, Tapidor under low (LP) and optimal phosphorus (OP) conditions in three field trials. (XLSX) [file pone.0054559.s001.xlsx]

## Sheet: Table S1
Table S1 Seed yield and yield-related traits in 188 lines of a double haploid mapping population (TN DH) derived from a cross between a P-efficient cultivar, Ningyou 7 and a P-inefficient cultivar, Tapidor under low (LP) and optimal phosphorus (OP) conditions in three field trials
Lines	Tri.1 （From Sept. 2008 to May 2009)																		Tri.2（From Sept. 2009 to May 2010)																		Tri.3（From Sept. 2010 to May 2011)
	LP									OP									LP									OP									LP									OP
	FBH	PH	RBH	BN	SW	SN	PN	SY		FBH	PH	RBH	BN	SW	SN	PN	SY		FBH	PH	RBH	BN	SW	SN	PN	SY		FBH	PH	RBH	BN	SW	SN	PN	SY		FBH	PH	RBH	BN	SW	SN	PN	SY		FBH	PH	RBH	BN
	(cm)	(cm)		(N)	g•1000−1	(N)	(N)	kg•ha−1		(cm)	(cm)		(N)	g•1000−1	(N)	(N)	kg•ha−1		(cm)	(cm)		(N)	g•1000−1	(N)	(N)	kg•ha−1		(cm)	(cm)		(N)	(g•1000−1)	(N)	(N)	(kg•ha−1)		(cm)	(cm)		(N)	(g•1000−1)	(N)	(N)	(kg•ha−1)		(cm)	(cm)		(N)
TN001	31.9556	105.683	0.305918	3.68889	2.48033	11.105	99.0764	670.156		28.8333	140.222	0.18452	5.33333	2.87667	12.7433	270.612	1612.75		27.8889	94.3333	0.33051	4.11111	2.82	10.7878	57.9171	346.004		32.8889	114.889	0.286975	4.80556	3.09	9.61	171.623	1120.67		45.5556	125	0.374552	5.72222	2.81667	11.155	48.7974	375.215		33.3722	132.861	0.246975	6.72222
TN002	25.8889	113.056	0.24324	4.27778	3.007	17.59	98.7551	1019.26		29.8095	130.75	0.234605	6.41667	2.83333	21.3567	219.442	2366.25		38.6667	114.889	0.298771	4.88889	3.30667	18.1421	107.636	1007.27		24.8611	106.767	0.241886	4.6	3.10333	18.52	149.095	1650.89		43	138.111	0.314883	4.94444	3.38	20.3667	77.2645	882.332		25.2222	143.8	0.174754	7.02222
TN004	30.9444	117.167	0.262046	4.05556	3.51	14.94	55.4513	360.627		28.8333	137.917	0.212807	5.83333	3.10933	12.76	170.939	1198.08		32.5833	119.333	0.301723	4.19444	3.815	15.125	64.6195	610.7		27.25	117	0.279605	4.75	3.41	13.9283	107.026	942.544		.	.	.	.	.	.	.	.		.	.	.	.
TN005	29.6333	101.233	0.337266	3.73333	3.06533	11.845	55.2401	311.47		24.75	128.1	0.219472	4.93333	3.0285	15.45	273.664	2009.55		35.5833	96.9167	0.369383	3.25	3.51333	15.63	59.0158	285.188		35.5167	106.533	0.3319	5.56667	3.34667	13.38	164.705	1384.6		42.3333	118.833	0.36789	4	2.92667	10.5083	59.2133	293.33		39.5	133	0.203008	5
TN008	46.8889	109.167	0.413176	2.66667	3.1985	9.545	97.642	566.688		53.0397	153.781	0.339041	5.02381	3.02067	15.35	255.476	1553.05		55.6111	111.783	0.503982	3.88889	3.375	14.0956	46.8432	335.652		52.2778	139.5	0.376925	4.66667	3.13	14.6533	93.3065	830.698		65.3333	139.444	0.475024	4.55556	3.14	7.635	51.6119	272.081		56.8111	151.444	0.372384	6
TN009	35.9444	124.056	0.281204	5	2.70567	17.405	84.8988	758.133		32.9444	147.167	0.232713	7.11111	2.686	20.1867	223.885	2210.96		43.7222	120.722	0.365808	4.44444	3.03	15.4883	75.166	469.463		33.5	116.7	0.298079	6.16667	3.14333	.	163.925	1145.95		48.25	138.889	0.355036	5.13889	2.79	18.035	130.915	1186.81		33.9444	140.778	0.248751	7.11111
TN010	18.2	102.667	0.358062	4.43333	2.52267	13.695	62.8932	408.781		10	125	0.0835253	7.5	2.5765	11.72	.	1887.55		41	97.9722	0.439975	3.83333	2.685	7.915	59.693	411.658		27.1167	110.533	0.241427	5	2.72	11.8689	122.963	898.633		45.6667	117.333	0.391006	5	2.545	10.7667	81.6638	413.796		39.3333	142	0.268785	6.8
TN011	32.0556	119.233	0.274461	3.88889	3.30233	16.5	74.2333	572.794		26.3333	126.972	0.215331	5.38889	3.499	17.985	115.302	1399.39		36.3889	113.333	0.301043	5.27778	3.74667	15.605	61.1731	554.428		27.6111	122.767	0.222926	6.33333	3.67667	17.04	129.302	1395.62		48.6667	123.778	0.402267	4.72222	3.45	18.18	63.3361	448.068		29.5	141.972	0.216196	7.38889
TN012	45.3651	114.683	0.402755	3.88889	3.471	10.82	37.6747	415.214		40.1667	139.289	0.29256	5.61111	3.563	21.1133	115.055	1684.94		40.7778	115.611	0.360299	4.38889	.	10.38	29.3556	272.195		32.6111	136.322	0.229261	5.11111	4.66667	15.62	96.5782	1254.36		52.3333	122.944	0.4347	4.16667	3.755	8.55	50.5714	403.447		35.5333	147.917	0.257518	5.77778
TN014	49.8333	129.917	0.386392	4.41667	2.68133	12.7133	61.9348	463.879		48.1111	143.844	0.331956	6.44444	2.89133	12.2	130.543	1467.11		33.4	110.833	0.313246	3.94444	3.22333	13.6022	63.7083	583.858		27.8333	134	0.258783	7.33333	3.37333	14.5033	162.136	1583.03		42.3333	124.833	0.340454	4	2.86	11.73	70.0813	486.129		21.6667	132	0.133786	6.83333
TN015	35.5	84.5	0.352941	3	2.968	2.98	.	22.0312		22.75	117.792	0.176867	6.75	4.294	14.1533	141.649	805.662		20.8	78.4	0.259402	5	3.58	11.95	24.3934	222.89		47	.	.	.	3.35	11.63	100.125	592.433		40.5	103.25	0.395618	4	3.34	5.545	38.1708	107.324		26.5	114.5	0.225831	9.5
TN016	44.3333	107.878	0.458511	3.58889	3.262	21.17	44.3576	403.148		45.1667	140.461	0.318106	6.11111	3.494	21.9567	191.001	2446.68		44.0833	93.3611	0.4883	3.08333	3.55	18.2129	39.9997	433.141		38.7222	121.389	0.320431	5.83333	3.47	18.995	110.189	1328.59		48.1667	125.167	0.390238	5.16667	3.37333	22.31	99.7252	1002.31		37.3333	130.111	0.290244	8.94444
TN017	50.1111	130.722	0.362324	4.38889	2.962	17.07	65.5409	796.509		44.6111	146.633	0.299047	6.33333	3.188	17.55	224.177	2038.01		52.0556	123.611	0.423176	5.11111	3.36333	16.5567	76.8919	810.031		43.5	135.467	0.321087	6.72222	3.40667	15.675	187.749	1730.46		58.6111	138.222	0.427356	5.83333	2.86333	17.3633	110.513	1038.94		42	144	0.298511	7.5
TN018	61.1667	122.056	0.507617	3.61111	3.5725	9.43	28.8725	180.379		58.6667	150.333	0.389394	5.38889	3.30467	14.835	95.2074	830.258		59.8778	110.056	0.585844	3.37778	3.14	10.5333	24.5255	144.902		50.4722	144.389	0.365785	5	3.18	12.515	101.029	1016.89		56.8	115	0.498859	3.8	3.055	11.35	29.9048	194.105		66	137	0.40458	5.5
TN019	38.6111	106.444	0.374972	3.83333	3.695	11.7667	24.3746	195.939		37.2778	132.389	0.281742	6.83333	3.83	17.48	81.7905	1063.51		29.75	96	0.388776	3.75	3.91333	12.3625	26.9094	208.912		37	106.5	0.349833	4.25	3.78333	14.8467	115.407	986.027		60.3333	113.156	0.542815	4.42222	3.39	12.445	42.9878	329.551		35.75	135.25	0.2423	7.4
TN020	40.9	123.4	0.301632	3.45	3.794	10.7067	52.5706	401.259		37.58	136.2	0.302327	5.66667	3.46867	21.275	146.313	1430.79		38.8333	112	0.228716	4.11111	4.01	11.71	36.2207	472.972		27.6667	118	0.217912	5.55556	4.08667	16.475	87.9037	1022.91		54.0556	135.278	0.418433	4	3.34	13.12	71.6264	813.929		30.6222	136.861	0.207981	6.17778
TN021	28.9444	112.511	0.261257	4.38889	2.9865	16.995	98.7116	323.814		28.0556	142.417	0.19503	6	3.12467	15.56	181.318	1654.05		26.9444	95.9444	0.286201	3.27778	2.545	14.6	69.1793	214.314		19.2333	117.817	0.182399	5.64444	2.86667	13.4908	179.263	1353.91		28.8222	128.078	0.226059	5.7	2.88	15.33	102.153	687.349		24.7778	138.833	0.179674	7.5
TN022	38	124.183	0.338928	3.88889	2.63133	15.91	104.485	713.752		44.6111	158.175	0.292043	5.27778	2.44467	19.64	223.451	1930.08		54.1667	116.833	0.421813	3.66667	3.14667	17.9472	90.9794	830.423		43.3333	138.556	0.307245	5	2.96667	19.06	151.719	1586.88		53.5	132.944	0.404876	4.16667	2.43667	19.125	98.1526	601.732		37.4444	153.889	0.217216	7.33333
TN023	45.3889	128.489	0.480438	3.94444	3.0555	20.195	96.5486	628.047		39.5111	154.267	0.248705	7.04444	2.887	21.44	177.673	2009.91		53.3333	125.889	0.467144	4.16667	3.255	17.8	76.6794	646.488		42.5556	125.222	0.337506	5.11111	3.06	18.0833	168.46	1733.63		50.9444	140.667	0.372973	5.61111	2.82667	20.515	139.13	1449.91		33.5556	146.278	0.186284	8.05556
TN024	35.2222	109.167	0.331486	4.72222	2.42133	12.15	133.75	389.958		40.2444	126.411	0.286236	5.68889	2.116	12.8533	326.879	1926.03		40.6111	96.9333	0.416853	3.44444	2.80667	11.305	81.879	393.613		25.6032	117.5	0.257076	5.70635	2.68	11.13	278.298	1604.09		50.7778	123.667	0.416769	5.05556	2.635	14.87	100.593	494.504		38.7222	131.333	0.301534	7.22222
TN025	23.0556	104.333	0.207588	5.05556	2.671	19.1933	94.3632	903.28		24	122.688	0.181121	6.60417	2.63	24.8267	150.079	1832.98		35.8333	110.944	0.262806	4.66667	2.98	19.555	47.8189	869.025		18.5	109.85	0.169734	6.22222	2.56333	15.6967	194.279	1464.57		33.8889	118.111	0.292725	4.88889	2.87333	20.5433	110.974	1197.2		17.4444	127.278	0.111632	7.77778
TN026	39.7778	142.922	0.2804	5.11111	2.97267	9.23333	45.1119	314.268		44.4444	154.889	0.282768	6.38889	2.966	15.6033	129.781	1159.16		46.4444	133.833	0.352306	4.11111	3.54	9.88833	72.0515	299.84		46.5556	150.411	0.312636	6.33333	3.22667	14.2457	146.442	1241.04		47.9444	126.222	0.385257	3.94444	2.59	12.1483	59.6554	349.915		45.9167	154.461	0.249027	7.55
TN027	42.3333	125	0.33733	3.72222	2.6835	10.04	29.6972	267.692		42.5	150.5	0.265417	6.11111	3.1325	18.2	135.617	1243.87		33.6111	108.322	0.325594	3.68889	2.6	12.687	35.4415	270.708		40.2222	129.444	0.317348	5.38889	3.13	17.85	126.606	903.916		42.2778	128.833	0.332499	4.22222	2.32	10.6	62.3457	281.1		44.1944	145	0.312404	6.83333
TN028	53.3333	119.461	0.452781	3.66667	2.47433	18.27	28.93	848.044		56.7222	149.378	0.38057	5.72222	2.411	21.83	242.12	2130.93		49.0556	98.8333	0.511567	3.55556	2.97	18.18	39.3493	497.277		50.9	116.278	0.453588	4.82222	2.84667	20.6	140.072	1282.49		61.7222	118.833	0.524408	3.88889	2.635	18.98	37.1524	560.401		51.7778	139.5	0.391544	6.61111
TN029	47	125.75	0.358741	3.33333	2.046	8.945	92.5473	554.77		51.8889	151.325	0.339657	4.38889	2.5268	11.54	176.274	999.67		45.8056	100.156	0.448305	3.5	2.74	9.675	89.8211	286.754		44.7222	133.844	0.339928	4.55556	3.24	11.005	94.2945	618.197		54.3333	115.111	0.478202	3.38889	.	11.5583	58.5693	197.162		47.7778	139.333	0.347046	5.88889
TN030	46	127.667	0.353375	3.66667	2.57367	11.655	78.9826	505.314		45.0556	155.889	0.285338	6.05556	2.681	21.0267	116.692	1280.2		48.2778	131.644	0.359533	4.55556	3.72	12.2767	81.3684	286.228		34.4444	143.483	0.289736	5.44444	3.09333	16.72	92.8013	1024.68		53.5556	126.389	0.429402	3.5	2.725	17.56	31.6929	243.392		34.6444	151.622	0.236365	7.73333
TN031	53.8889	114.75	0.463636	3.36111	2.378	15.72	92.4393	605.266		57.0714	150.972	0.391018	6.18254	2.329	20.83	209.157	1630.66		45	112.189	0.461928	3.44444	2.93333	15	91.2126	524.825		38.9444	130.5	0.29135	4.88889	2.81	14.0111	92.7338	579.056		55.1889	123.067	0.452381	2.95	2.56333	18.235	89.6731	595.082		37.5	146.667	0.264022	6.83333
TN032	36.0556	105.611	0.373791	4.22222	2.789	15.95	97.3856	406.451		34.6032	124.333	0.280077	5.5	2.715	17.98	197.488	1930.13		37.6667	93.7444	0.414675	4.16667	3.17	15.135	107.253	263.498		31.5	107.822	0.290054	4.83333	3.1	13.6356	161.045	1774.57		48.5	117.056	0.422493	4.72222	2.64	13.31	88.1799	405.351		40.0833	128.589	0.294798	6.38889
TN033	36.5	118.5	0.308259	3.88889	3.173	18.6	69.6206	541.434		37.3889	145.056	0.259224	6	2.91133	21.51	213.976	2140.27		39.7778	111.867	0.347293	4.66667	3.68	17.25	52.4139	490.612		39.5	128.75	0.297992	5.22222	3.15	16.66	164.877	1698.02		51.6667	134.778	0.385879	5.27778	2.72	16.22	77.6804	575.206		49.8333	145.778	0.370728	6.48889
TN034	44.6667	121.5	0.404233	4.5	3.304	10.55	61.5393	340.19		50.4444	163.889	0.319953	6.72222	3.183	16.155	166.996	1836.17		52.0556	112.444	0.481288	4.5	3.64	10.5113	66.9593	295.273		38.3333	130.167	0.293257	6.44444	3.34	17.245	141.884	1374.91		52.2222	133.111	0.40574	5.05556	2.96667	12.825	72.5705	553.277		41.2778	151.589	0.273871	7.46667
TN035	30.2778	107.556	0.287716	4.61111	2.39467	13.515	74.7135	415.137		33.3333	132.556	0.248367	5	2.61867	21.96	117.202	1225.05		29.9	99.0333	0.2953	3.5	3.04667	13.84	101.539	777.169		20.5833	100.75	0.210039	5.11111	3.18333	17.3381	97.8955	1063.35		36.8611	121.167	0.311325	4.88889	3.055	15.115	99.4882	809.198		29.6667	129.322	0.199563	6.47222
TN036	27.7222	115.333	0.19967	3.38889	3.30367	13.695	50.9314	577.439		32.75	106.708	0.327242	5	3.479	17.7433	122.458	1398.06		28.0833	108.056	0.228136	3.5	3.77	14.9089	39.0629	525.322		14	89	0.133457	5.375	3.76	16.16	75.5494	899.635		.	.	.	.	.	.	.	.		.	.	.	.
TN037	28.3889	101.167	0.418005	4.5	3.5635	10.06	94.377	433.633		33.8889	137.633	0.242671	6.22222	3.769	15.875	226.99	1912.11		47.2222	113.917	0.443401	3.83333	2.77667	12.1675	69.4632	343.547		39.1667	136.178	0.291742	6.33333	2.64667	16.895	190.62	1706.62		60.1667	125.389	0.488888	3.61111	2.32333	18.385	78.6994	425.191		52.1111	145.556	0.362693	8
TN038	28.8889	110.333	0.261907	4.77778	3.40267	9.31	67.6405	379.594		31.7778	124.267	0.297455	6.05556	3.79527	11.915	132.232	1267.22		35.1667	88.7222	0.38352	3.5	4.19333	11.9067	64.8802	293.648		24.1667	110.067	0.208007	6.44444	4.04667	11.1333	211.712	1565.53		33.75	115.444	0.294782	4.63889	3.69333	11.64	59.2472	452.554		26.7222	130.433	0.209208	6.6
TN039	32.8333	114.4	0.332666	4.16667	2.85667	16.1	76.0034	685.319		39.7222	131.222	0.296365	5.61111	2.70133	20.75	154.414	1583.49		45.4127	110.69	0.420691	3.63492	3.37	16.51	59.8493	659.98		25.1111	130.889	0.181671	6.51111	3.3	17.4567	200.934	1966.52		46.7778	120.978	0.390805	5.03333	2.80667	18.235	68.2383	721.291		41.0111	135.8	0.217997	6.96667
TN040	23.2889	94.9	0.248522	4.01111	3.1185	7.81667	31.2339	198.75		20.1667	112	0.180734	6.83333	3.14533	13.6633	151.603	1219.91		.	.	.	.	.	.	18	.		.	.	.	.	2.26	.	.	.		.	.	.	.	.	.	.	.		.	.	.	.
TN041	36.1111	117.722	0.317734	4.72222	2.8995	18.57	88.6582	759.404		43	141.667	0.305859	5.94444	2.762	21.76	173.567	2093.75		40.7778	112.444	0.390007	4.83333	3.10333	16.835	111.458	805.995		32.8889	122.089	0.271492	5.72222	3.03333	18.56	219.492	2161.17		44.6667	121.611	0.383636	5.38889	2.90333	18.18	102.648	852.411		34.7222	145.889	0.255681	8.22222
TN042	20	118	0.176505	6	2.951	7.835	54.1291	210		15	121	0.123967	6	2.638	11.1561	153.183	754.824		31	98.5	0.191919	3	.	.	59	.		.	.	.	.	2.76	.	194	718.125		.	.	.	.	.	.	.	.		.	.	.	.
TN043	28.6222	123.283	0.275265	4.53333	3.576	12.18	32.9238	418.125		33.7778	148.278	0.236019	6.27778	3.1	21.63	167.626	1825.68		43.7222	112.333	0.422092	3.72222	3.11667	15.9333	30.9727	308.483		33.7222	135.417	0.24957	3.77778	3.01	18.86	49.3957	542.938		47.7222	135.611	0.358533	5.38889	3.18667	19.16	68.8809	717.214		30.5556	144.667	0.217963	7.33333
TN044	31.6667	115.067	0.160789	3.38889	2.8605	15.335	55.0678	534.691		35.8254	141.083	0.274769	5.05556	2.46567	14.0067	201.628	1359.39		34.3333	110	0.352285	5.5	3.21	17.2667	90.2089	546.094		26.1667	132.25	0.189177	5.25	3.18667	12.62	162.017	1232.01		.	.	.	.	.	.	.	.		.	.	.	.
TN045	35.6056	97	0.409612	3.32222	2.8525	9.37167	22.8237	225.292		31	133.467	0.232364	5.33333	2.846	12.5133	162.869	1203.29		28.9444	74.4667	0.455545	3.05556	3.71	11.7	16.6096	298.666		29.8889	114.85	0.31862	5.51111	3.38	10.5917	166.483	1033.76		.	.	.	.	.	.	.	.		.	.	.	.
TN046	49	129.489	0.361135	3.22222	2.476	19.3267	55.7116	506.075		53.5	167.144	0.327534	5	2.65067	22.2767	170.712	1828.75		55.9444	125.222	0.418835	3.38889	2.9	19.72	59.5891	582.379		44.4444	145.233	0.316439	4.55556	2.75333	18.32	108.243	993.638		58.1667	133.5	0.448241	4.22222	2.68667	21.175	62.4283	665.971		45.8889	162.556	0.282198	6.44444
TN047	47.3333	121.933	0.449107	3.94444	2.3295	17.775	91.4288	876.185		48.1111	155.333	0.311691	6.44444	2.36733	23.43	327.249	1986.61		49.2222	114.778	0.465368	4.05556	2.575	17.4557	62.5777	600.868		45.6111	135.444	0.340712	5.22222	2.57	19.4043	284.973	1798.06		53.0556	132.111	0.408841	4.61111	2.46333	19.7156	108.241	909.523		44.2222	152.111	0.29331	7.15556
TN048	57.2222	104.583	0.52109	3.61111	2.997	11.7733	32.9044	317.989		60.4603	137.524	0.441984	4.65873	2.82467	20.42	100.354	1035.22		49.1111	95.6667	0.550481	2.72222	3.24	11.45	11.9946	78.6054		38.7222	118.9	0.319222	4.83333	3.00333	9.94167	114.688	702.577		53.4444	91.4167	0.588849	2.41667	2.85	10.485	27.4354	156.209		53.6	125.8	0.427371	5.2
TN049	51.5556	117.833	0.406712	3.22222	2.9535	15.2	51.4144	363.75		55.9444	147.5	0.379124	5.61111	2.739	21.8	153.961	1753.8		53.3333	114.378	0.469735	3.66667	3.29667	16.08	48.5212	503.948		46.4444	124.022	0.38701	4.33333	3.09667	17.675	76.6925	1079.33		61.5556	121.833	0.50309	3.72222	2.825	16.375	59.4526	456.269		52.0444	135.922	0.388544	6.5
TN050	36.3222	119.544	0.299215	3.9	3.18467	11.44	27.3604	181.284		33.8333	141.111	0.247892	5.5	3.15233	14.075	205.87	1472.7		37	106.806	0.327625	4.27778	3.69333	11.8289	26.4392	213.473		24.5556	120.956	0.204463	6.05556	3.53333	11.99	146.528	992.29		44.1333	94.9111	0.651857	3.9	.	5.25	24.0853	107.494		40.1111	134.667	0.271849	7.08333
TN051	46.8333	132.889	0.372832	4.66667	2.9495	12.89	31.1583	379.175		48.5	152.989	0.295545	5.94444	3.257	17.105	130.53	1653.68		46.7778	124.944	0.394171	4.11111	3.39	12.6833	39.201	360.608		37.6667	147.111	0.255724	7	3.34333	14.3267	141.301	1265.9		47.1667	128.944	0.368942	4.61111	2.69667	9.75667	58.8879	368.982		39.9444	147.633	0.267484	7.66667
TN052	45.6	113.544	0.448258	2.87778	2.925	13.5767	47.0197	550.527		42.8333	139.978	0.321739	6.38889	2.72233	20.96	335.467	2521.23		39.6944	98.75	0.439547	2.69444	3.31	15.4623	32.8545	310.585		38.8667	116.25	0.340218	5.74444	3.24333	20.04	142.086	1518.85		48.7222	114.444	0.42784	3.27778	2.80667	17.1967	58.4366	454.852		35.2778	131.222	0.220184	6.91111
TN053	49.2667	124.356	0.397517	3.01111	2.473	13.34	89.9034	571.681		48.0556	151.067	0.315461	5.44444	2.75233	17.4567	249.027	1747.44		43.8889	107.5	0.389235	3.66667	3.13	16.3083	54.7729	478.486		40.2778	130.233	0.30942	5.33333	2.995	13.1267	168.175	1291.03		50.2222	116.833	0.436975	3.88889	2.76333	17.4333	67.2657	516.597		44.4444	136.278	0.329424	5.65556
TN054	29.6667	98.3667	0.26851	4.27778	3.166	14.645	79.4103	321.635		33.5	125	0.277531	5	3.479	15.1333	108.276	1100.35		34.3889	86.6611	0.43284	3.94444	4.06	10.8233	44.5253	288.944		24.1667	99.1111	0.24151	4.55556	4.15667	9.73231	104.196	742.811		38.7	104.883	0.378997	3.6	3.19333	13.84	45.9062	327.768		29.6667	106.583	0.281615	6.125
TN055	34.7778	117.933	0.325385	4.88889	2.44233	16.3	55.7862	463.476		34	150.667	0.227548	7.16667	2.693	14.28	209.305	1614.39		42.0714	90.25	0.513516	3.23016	2.725	10.4689	42.7707	318.173		43.1667	125.417	0.403746	3.97778	2.295	8.265	151.739	603.96		49.9444	96.3889	0.520315	3.11111	.	10.485	28.8268	212.254		46.3889	125.278	0.374292	6.37778
TN056	26.9444	101.356	0.230175	2.72222	2.2665	6.50333	56.6922	242.227		30.2778	131.667	0.230331	4.88889	2.387	16.17	173.625	1346.23		43.3889	113.367	0.373148	6.11111	2.76	14.06	66.0532	328.665		35.8889	124.656	0.287837	7.11111	3.17	13.75	151.712	1170.96		59.2778	129.417	0.469093	4.91667	2.995	11.2533	62.2132	452.215		48.7222	153	0.322445	7.81111
TN057	39.8889	114.711	0.432782	5.27778	2.83633	13.625	48.425	492.731		41.2222	138.944	0.298136	7.55556	3.069	16.94	155.173	1820.51		48.2111	115.278	0.434801	5.35556	3.42333	14.34	46.0203	439.135		35	129.389	0.26902	8.77778	3.36333	15.625	226.916	2202.1		56.6667	125.556	0.459512	4.38889	.	13.8233	64.1017	780.192		42.6111	151.967	0.28228	9.125
TN058	45	114	0.401858	3	2.732	15.355	52.8744	421.875		35.0833	144.667	0.253702	6	2.99367	13.5933	222.227	1478.67		.	.	.	.	.	.	.	.		.	.	.	.	.	.	.	.		.	.	.	.	.	.	.	.		.	.	.	.
TN059	50.3889	118.156	0.435139	2.38889	2.4705	13.675	39.6278	219.261		61.1667	163.75	0.387688	5.55556	2.411	21.55	180.152	1792.25		47.8333	108.278	0.422205	2.91667	2.87	17.56	38.4429	343.634		44.2667	133.444	0.337103	5.44444	2.59	18.8067	183.601	1600.35		.	.	.	.	.	.	.	.		.	.	.	.
TN060	42.5	116.722	0.315808	3.88889	2.77467	16.5933	71.5487	684.732		42.2063	147.978	0.27936	5.8254	2.71533	17.235	282.334	2196.29		39.4444	111.444	0.358832	4.77778	3.08667	17.025	61.4188	478.975		41.8889	125.542	0.3666	5.7	3.12333	13.3545	187.782	1444.12		51.8333	125.278	0.425188	5.05556	2.71	14.88	83.3584	482.754		40.1667	149.394	0.256238	7.38889
TN061	44.6111	129.833	0.375544	4.38889	2.333	14.285	43.429	214.191		41.8889	139.722	0.299032	5.72222	2.49233	9.92	129.878	751.72		49.5556	112.544	0.458713	3.83333	2.67	10.3205	48.638	211.896		37	114.2	0.309819	5.72222	3.01667	10.405	92.7686	578.5		60.2222	125.278	0.484342	3.72222	2.17667	11.2233	38.7993	188.113		39.8333	139.944	0.29279	6.77778
TN062	26	113.2	0.205492	3.72222	2.858	12.465	79.728	403.361		31.4444	129.839	0.262444	6.81111	2.42467	22.695	144.803	1197.54		50	115	0.399469	3	3.105	10.8917	67.2749	342.77		40.3333	98.6667	0.409442	3.66667	3.12667	16.5	75.8888	853.408		.	.	.	.	.	.	.	.		49.5	97.5	0.507891	4
TN063	30.25	98.25	0.315705	4	2.04133	5.105	67.7065	200.625		.	.	.	.	2.38	12.605	170.899	886.183		.	.	.	.	.	.	.	.		.	.	.	.	.	.	.	.		.	.	.	.	.	.	.	.		25.6	126.333	0.172639	7.33333
TN064	34.6111	124.133	0.313813	3.05556	2.83333	17.42	51.2978	561.078		31.5	142.722	0.222008	6	2.81267	21.5567	231.888	2485.7		33.2778	99.4444	0.350194	3.47222	3.28	14.9257	52.9553	388.044		32.4444	117.2	0.284672	7.11111	3.25333	16	142.269	1385.77		50.75	136.875	0.377756	4	3.22667	17.22	65.6964	674.472		36.9167	150.25	0.249107	7.375
TN065	40.75	122.1	0.253386	3	2.3165	11.58	24.042	138.838		42.5	141.786	0.338741	4.97619	2.266	11.85	137.494	593.438		38.3333	119.5	0.301296	3.33333	2.1	6.86667	28.2219	131.33		30	113	0.265487	6	2.116	12.27	67.1674	331.575		.	.	.	.	.	.	.	.		42	132	0.318182	5
TN066	46.6667	125.844	0.369776	3.83333	2.646	9.44	51.1092	255.023		46.6111	154.733	0.309694	5.39683	2.62267	18.4533	200.105	1641.59		54.2	113.667	0.516237	3.4	2.795	10.5333	53.7664	275.942		46.4444	151.6	0.312385	5.66667	2.98667	15.35	145.244	1287.3		52.3333	135	0.390859	4.55556	2.63333	12.6858	65.3229	424.317		53.2778	143.944	0.376266	5.83333
TN067	38.3889	112.472	0.296884	3.83333	3.953	13.53	41.1939	480.045		40.8889	144.778	0.288462	5.61111	3.70067	19.89	143.746	1819.31		44.3889	106.278	0.39531	3.55556	.	10.8367	37.6396	450.886		37.8254	127.917	0.2997	5.61111	4.07	16	150.68	1735.83		42.1667	131.833	0.331019	5.38889	3.79333	17.1367	59.5329	713.253		32.8333	136.267	0.240459	6.55556
TN068	33.1667	108.667	0.370012	4.33333	2.971	14.57	61.0012	323.417		33.7778	135.639	0.263161	6.33333	2.81433	16.5033	271.625	2396.32		41.1667	96.1111	0.484264	5.66667	3.59667	14.2433	67.3887	356.263		31.3968	116.115	0.308927	6.11111	3.05	14.215	166.674	1367.19		57.5556	114.722	0.506337	3.38889	2.87	14.995	52.7942	387.911		41.9444	140.5	0.29888	7.33333
TN069	49.4444	118.222	0.453605	3.38889	3.092	12.04	50.0892	341.008		54.6667	149.5	0.36749	5.83333	2.896	23.79	137.688	1775.32		58.0556	115.422	0.510042	3.83333	3.615	12.795	54.8414	575.28		49.3889	135.522	0.388085	5.83333	3.17333	17.11	148.453	1425.8		57.9444	111.889	0.52232	4.16667	2.93667	10.385	99.4021	676.669		55.7222	135.333	0.415371	5.88889
TN070	48.0556	124.75	0.361038	4.16667	2.74067	20.16	63.3341	563.272		46.4444	162.911	0.29809	5.83333	2.518	19.63	183.763	1802.91		52.6667	126.111	0.39433	3.61111	3.12667	17.8667	38.0713	550.219		47.8889	142.028	0.34595	4.72222	3.23333	12.82	171.759	1355.1		50.3333	144.833	0.352056	5.16667	2.44	22.05	79.7101	854.009		42	142.444	0.29828	6.18889
TN071	54.6667	143.222	0.471247	3.5	2.989	17.46	117.648	630.803		52.2778	172.444	0.311787	6	3.1435	20.29	178.346	2094.44		55.1667	129.833	0.454583	4.33333	3.27333	19.34	56.6143	675.106		49.7778	154.933	0.304662	5.88889	2.85	16.49	209.077	1679.2		57.0556	134.722	0.436083	4.37778	2.545	19.0433	112.644	979.089		39	151.167	0.268952	7.79167
TN072	51.6111	123.4	0.392395	3.44444	3.32533	11.79	35.7648	263.809		52	148.811	0.36794	5.33333	2.70367	17.6567	154.983	1375.22		42.1667	107.722	0.346362	3.61111	3.77333	12.9583	27.9026	282.249		39.9444	140.972	0.294768	5.5	3.23333	13.9467	156.831	1303		59.5556	128.056	0.47094	4.5	2.74	12.4962	50.5157	355.437		46.7778	142	0.331874	6.61111
TN073	45.3889	135.139	0.33304	3.77778	2.54333	14.62	63.3274	704.817		45.6111	155.1	0.285065	5	2.62467	22.14	140.032	1819.68		53	132.278	0.410382	4.44444	2.89	20.265	76.617	714.99		51.2222	150.533	0.329826	5.94444	2.86333	18.915	135.088	1573.38		58.1111	136.167	0.433923	4.05556	2.66667	21.6233	51.3566	573.544		39.0889	164.611	0.240915	7.11111
TN074	35.1111	119.556	0.217468	4.55556	2.6335	12.245	57.7265	403.472		36.8333	145.333	0.283998	6.03968	2.83933	13.6	280.209	1911.59		32.5	114	0.243616	4.77778	3.28	11.5489	48.9982	357.343		35.9222	135.639	0.275558	6.48889	3.19667	9.93	108.718	788.02		48.3333	133	0.377858	5.5	2.98667	14	101.028	754.552		34.7778	142.611	0.259108	7.6
TN075	33.2222	105.7	0.308045	4.55556	3.296	9.905	23.7408	287.436		33.3889	142.778	0.233037	6.5	3.272	13.8333	224.463	1496.32		30.4167	86.7778	0.336695	4.05556	2.97333	10.2811	36.9115	234.816		34.3889	123.389	0.281303	6.11111	2.97	13.905	221.463	1327.01		43.5	135.278	0.326018	5.88889	2.7	13.8	118.804	905.899		32.3333	137.917	0.233964	7
TN076	43.5556	122.856	0.364293	4.94444	3.706	11.44	63.5251	371.983		41.2778	157.767	0.257383	6.55556	3.06167	19.2767	236.992	1942.07		47.1667	120.944	0.417274	4.88889	3.98667	11.6183	69.7606	615.299		37.7222	142.467	0.320569	6.55556	3.51333	14.455	172.035	1701.55		50.5556	141.611	0.362005	5.44444	.	11.4	72.1247	648.856		45.6667	147.917	0.287233	8
TN077	13.6667	96.8889	0.145907	4.15873	2.76033	13.57	47.4964	336.501		16.2222	107.722	0.151652	5.72222	2.89667	16.41	152.586	1052.39		29.6667	97.4222	0.209921	4.72222	2.95	13.3856	46.9331	779.655		16.6667	102.633	0.158517	6.61111	2.88667	14.7167	127.797	1105.22		38.2778	114.556	0.337586	4.27778	2.435	16.615	53.6997	485.336		23	117.722	0.199562	7.27778
TN078	33.8333	112.5	0.272458	3	2.6085	7.93667	49.8239	236.881		28.2222	134.556	0.21891	5.94444	2.78233	13.13	43.0151	504.269		30	91.3333	0.31129	3.25	2.80333	10.875	20.0566	125.382		.	.	.	.	2.83333	9.07667	32.9768	326.745		.	.	.	.	.	.	.	.		55.5	.	0.544314	.
TN079	.	.	.	.	.	.	.	.		.	.	.	.	.	.	.	.		.	.	.	.	.	.	.	.		.	.	.	.	.	.	.	.		54.8333	136.556	0.405497	6.16667	3.6	17.51	54.0489	621.293		42.7778	150.111	0.290288	8.38889
TN080	48.0556	132.367	0.34627	4.33333	2.73	9.385	40.051	413.254		52.3333	156.506	0.339794	6.11111	2.8965	15.535	165.503	1263.91		41.6111	112.972	0.344299	4.26984	3.48	10.8067	35.9358	353.119		36.3333	123.4	0.265068	5.5	3.03	14.33	121.577	1106.06		50.3056	119.333	0.428439	4.55556	2.75	9.62667	47.9897	232.417		47.6111	159.278	0.302003	8.06667
TN081	51.1667	138.939	0.38985	4.55556	2.846	12.5	67.8352	504.203		49	163.878	0.293843	6.66667	2.674	16.2	195.541	1691.39		46.6667	127.033	0.396226	3.97619	3.66	15.7583	46.3977	533.304		50.2778	134.989	0.369194	4.61111	3.49	17.3	132.887	1478.45		53.5	133.056	0.406982	4.66667	3.4	15.555	62.1059	502.211		37.9444	140.844	0.271385	6.85556
TN082	45.7222	125.444	0.416492	3.22222	2.44067	13.11	41.7585	140.587		48	158.978	0.307819	6.55556	2.925	16.3583	151.962	1137.42		44.9444	122.75	0.413774	4.11111	2.795	12.801	38.7803	231.397		40.9667	140.5	0.304673	5.4	2.884	15.05	76.8956	565.224		53.3889	126.111	0.427895	4.16667	1.99	13.19	41.687	200.293		47.0222	139.2	0.347602	7.06667
TN083	41.7667	116.156	0.312931	3.58889	2.7145	6.95	95.4584	213.614		40.1111	146.778	0.279752	6.11111	2.63	16.0667	101.422	648.854		29.0833	119	0.243743	4.5	2.805	6.475	58.5251	191.937		39.875	134	0.312044	4.625	2.63667	11.33	79.6322	523.661		42.1667	114.333	0.368313	4	2.545	7.875	55.5771	222.779		42.8667	140.1	0.311179	7.04444
TN084	23.9444	99.9444	0.226873	4.16667	2.97033	15.05	42.0244	562.528		28.8889	136.878	0.216279	6.05556	2.67333	24.34	193.898	2240.57		27.8889	92.7222	0.226972	4.83333	3	17.1633	43.8134	592.163		24.0556	116.428	0.20157	6	2.84	25.48	154.443	1514.02		42.3889	121.667	0.351591	5.44444	2.505	17.655	90.2785	818.173		28.6111	124.222	0.232946	7.33333
TN085	36.1667	122.222	0.330279	4.83333	2.647	10.83	61.8524	487.807		31.5556	134.5	0.225711	6.27778	2.84	19.5	188.845	1962.7		42.8333	111.667	0.381057	4.11111	2.87	11.1452	83.8564	510.35		33.1111	101.383	0.326973	4.38889	2.795	16.4	200.992	1749.08		51.6111	131	0.397852	4.66667	2.85	18.7667	76.9161	643.115		31.1556	131.633	0.243582	6
TN086	35.5	113.678	0.268043	3.88889	3.04633	10.405	27.9154	369.375		31.3333	145.778	0.217862	5.94444	3.735	13.6	152.752	1495.86		33.3333	106.95	0.30748	4.91667	3.4	9.61667	42.9677	311.25		25.2778	120.9	0.216495	5.44444	3.99667	11.8567	111.485	1100.57		46.7778	117.778	0.401135	4.11111	3.315	10.7667	40.9786	289.398		37.5556	124.694	0.315463	6.55556
TN087	37.0556	108	0.335936	3.83333	3.10367	12.325	63.0189	531.581		36.9444	124.222	0.30553	5.22222	2.62833	19.9467	152.905	1504.36		40.4444	102.4	0.407608	5.61111	3.6	13.54	66.5613	517.921		39	115.111	0.335942	5.94444	3.06	16.57	166.333	1434.03		51.2778	126.056	0.409305	6.22222	2.65333	19.3	93.6188	810.175		35	134.806	0.264137	7.97222
TN088	53.0556	122.056	0.470533	4.61111	2.22967	11.475	113.949	488.626		55.4444	150.028	0.351423	5.88889	2.37533	18.745	204.463	1718.96		55.1667	110.111	0.534339	5.11111	2.63	15.02	101.678	291.709		45.2778	136.472	0.326511	8.05556	2.55333	15.935	209.93	1592.17		60.1111	126.389	0.478821	5.22222	2.1	18.145	122.843	471.531		53.3889	143.383	0.372571	8.1
TN089	43.7778	105.639	0.419909	3.38889	2.63267	15.725	40.0894	522.63		39.3889	122	0.325494	5.27778	2.51333	22.09	223.158	1462.05		47.7222	103.667	0.432906	3.77778	2.89	11.67	38.9827	349.532		43.3889	124.467	0.34071	5.94444	2.73333	16.915	99.2033	700.69		54.1111	135.611	0.404087	4.94444	2.415	17.4443	91.4336	522.242		43.2222	150.111	0.29298	7.22222
TN090	43.5	119.967	0.35362	2.26667	3.176	12.1133	49.4059	645.776		49.5556	158.233	0.309137	4.77778	2.58433	16.845	225.999	1845.9		38.6111	127.7	0.319999	3.38889	3.36	12.55	56.0765	495.915		40.2222	136.389	0.295271	4.44444	3.19333	15.42	155.551	1217.95		44.2333	121.133	0.368491	2.83333	2.79	16.5078	50.1251	399.551		49.1111	144.111	0.347379	5.16667
TN093	41.7222	117.667	0.364931	3.66667	2.643	18.79	51.832	577.027		41.2778	155.778	0.266193	7.05556	2.83733	22.6733	177.831	2148.53		31.5889	121.267	0.262596	3.83333	3.19667	17.4667	64.6168	664.324		38.6389	135.625	0.34713	4.27778	3.40667	19.58	142.849	1724.3		46.8889	136.278	0.349585	3.72222	2.94	19.7	213.102	783.449		46.2222	141.25	0.320789	4.77778
TN094	21.0333	101.389	0.197057	3.83333	2.65967	20.01	72.5225	664.292		29.8889	126.25	0.236201	5.66667	2.60333	20.225	206.56	1979.14		35.8333	99.9444	0.364794	4.38889	3.235	17.8212	66.0248	543.677		24.1111	122.194	0.204323	6	3.05667	17.24	184.038	1678.39		45.8889	109.889	0.428812	4.27778	2.32	14.85	53.7585	294.5		38.2222	139.444	0.276947	7.16667
TN097	30.6667	102.133	0.267738	4.27778	3.281	15.56	52.3869	419.254		33.2778	121.889	0.272841	6.16667	3.27067	16.56	174.472	1598.86		37.7222	91.7333	0.395113	3.72222	3.76	10.04	72.8884	445.519		31.4444	102.444	0.317199	4.55556	3.71667	12.54	117.337	1249.79		36.8333	106.778	0.345609	4.38889	3.25333	12.9767	56.3503	461.537		31	124	0.251426	6.61111
TN098	45.2222	121.017	0.433654	4	2.1975	18.26	56.6618	325.606		54.3333	132.3	0.414067	5.55556	2.55767	14.2833	190.481	1227.28		48.9667	111.428	0.484084	4.03333	2.2	14.2071	47.3769	284.129		45.3889	135.656	0.333183	6.16667	2.82	12.84	168.073	1085.58		62.1111	112.667	0.551561	3	2.28	11.59	33.0055	142.005		61.5	134.056	0.46088	6.05556
TN099	42.6667	113.622	0.362299	3.94444	2.7245	18.51	83.5293	426.375		39.5	136.389	0.294814	5.94444	2.63067	22.13	216.696	1848		47.3333	98.6611	0.463283	3.38889	2.435	16.305	71.8428	376.89		36.3889	133.311	0.270148	6.61111	2.44667	20.65	171.563	1485.27		54.1667	131.722	0.421445	5.05556	2.39	16.1167	83.4742	580.438		47.3889	139.556	0.343798	7.06667
TN100	40.1111	119.75	0.288443	4.55556	3.167	25.2067	42.3144	720.436		35.0556	131.917	0.276536	5.88889	3.338	19.34	176.274	1905.79		48.6111	107.389	0.38658	3.61111	4.03	16.2417	32.5086	438.78		35.8333	109.189	0.346232	5.33333	3.86333	17.075	182.885	1492.22		51.5556	128.556	0.408256	4.44444	3.925	16.82	71.5546	843.3		33.4444	136.556	0.257111	6.55556
TN101	32.6667	105.833	0.330812	3.11111	2.94067	12.95	48.4992	569.037		37.7222	143.972	0.26098	4.94444	2.92033	17.98	245.102	1538.05		33.8056	98.4667	0.429637	3.32222	3.5	15.6182	46.6563	553.819		30.9444	122.378	0.244506	3.94444	3.06333	18.58	149.174	1126.43		51.2333	125.333	0.414872	3.36667	2.30667	15.5583	58.5545	381.155		46.6333	149.444	0.319672	4.36111
TN102	42.7381	115.036	0.397479	3.92063	2.759	12.76	74.4622	402.465		37.4444	149.944	0.252118	6.27778	2.89333	14.2933	262.472	1949.07		34.4603	113.667	0.296137	3.48413	3.38	13.765	74.1911	364.229		31.1389	139.444	0.22571	5.55556	3.09667	17.095	194.745	1700.12		38.8889	116.556	0.351731	3.33333	2.73667	15.5	61.8927	431.294		38.25	127	0.319355	5.25
TN103	40.4667	125.611	0.34737	3.57778	3.456	7.55	90.3409	636.339		46.7778	139.975	0.384621	5.77778	3.39	14.2	187.063	1537.54		48.8889	121.278	0.427098	4.33333	4.02	10.35	85.3657	808.125		33.1111	120	0.295728	5.9	3.74333	15.225	107.762	1291.17		50.3333	126.944	0.404402	4.55556	3.81	18.7	60.5514	789.004		33.3889	139.111	0.240992	6.42222
TN104	30.6389	115.194	0.21773	3.55556	2.803	12.22	63.6589	392.721		32.2778	138.944	0.240839	5.05556	3.35967	17.9667	121.365	1433.82		45.5556	112.861	0.383927	4.61111	3.04	14.6656	55.9353	455.279		36.7222	139.889	0.264702	7.44444	2.9	16.1013	276.123	1898.27		47.5556	136.667	0.351198	5.11111	2.75333	14.495	95.2324	555.357		40.4444	145	0.284806	6.81111
TN107	42.7667	116.917	0.364583	2.71111	2.5125	12.7233	82.8736	.		40.6111	143.761	0.274498	4.5	2.71467	22.59	116.941	1119.8		35	110	0.318182	7	.	.	.	.		29.2	141.6	0.207455	6.6	3.02667	14.1667	113.846	946.519		.	.	.	.	.	.	.	.		.	.	.	.
TN108	29.1111	114.122	0.241477	4.05556	2.5905	18.625	67.4939	658.471		27.3889	132.972	0.223926	5.83333	2.923	26.115	134.341	1736.9		40.6111	116.467	0.362159	3.11111	2.73333	16.1	95.7096	519.556		31.7667	122.5	0.279564	4.97778	2.90333	19.9	143.662	1333.1		.	.	.	.	.	.	.	.		.	.	.	.
TN109	35.8889	109.2	0.312196	3	2.74	15.86	34.6759	392.55		34	139.244	0.249832	5.44444	3.05467	14.06	180.923	1454.79		33.2222	101.5	0.31996	5.11111	3.39333	14.1829	38.1275	302.276		34.9444	133.211	0.262894	6.11111	3.12667	13.5833	182.313	1553.15		53.6944	134.972	0.401965	4.08333	2.87667	15.025	46.4466	447.911		41.7	146.678	0.287808	6.27778
TN110	28.4444	105.111	0.268854	4.27778	2.299	12.66	78.6743	626.526		33.9444	127.706	0.295842	6.27778	2.48667	20.985	169.026	1669.69		36.2333	97.6778	0.384708	4.33333	2.65	12.445	53.4285	360.132		29.3444	110.583	0.289764	7.02222	2.74333	15.98	119.11	1028.16		44.6667	120.444	0.375919	5.16667	2.46	12.885	77.1636	762.097		31.7778	132.944	0.245477	7.66667
TN111	47.3889	122.811	0.392236	3.16667	2.70933	11.665	53.187	476.321		51.7222	141.944	0.368956	4.61111	2.491	17.25	162.292	1013.26		43.2222	113.833	0.370278	3.05556	3.01667	12.78	70.0126	397.911		44.6667	126	0.357791	5.33333	3.12	14.76	134.268	849.296		40.1667	129.111	0.314416	4.61111	2.45	14.43	59.3328	410.974		39.85	141.583	0.287167	6
TN114	44.1667	123.722	0.358152	4.27778	2.31567	13.83	76.9204	277.634		45.4444	142.461	0.317417	7.16667	2.09567	16.8633	289.815	1654.84		45.0556	112.289	0.389946	4.5	2.145	12.355	70.4503	219.64		37.7778	116.55	0.339972	5.05556	2.19	13.89	168.127	1015.3		49.1111	114.278	0.44045	4.55556	1.86	16.315	95.964	485.468		38	121.111	0.320801	8.28889
TN115	43.0079	117.736	0.416904	4.52381	2.7335	10.69	59.3202	365.693		42.3333	149.733	0.29184	6.11111	2.667	19.34	199.457	1924		43.3889	108.222	0.44156	4.44444	2.84	11.625	59.0019	302.41		42.8333	127.611	0.347371	5.05556	2.61333	13.08	119.829	946.928		53	116.333	0.459124	3.41667	2.5	12.85	44.1459	264.765		54.5833	140.25	0.389235	7.16667
TN116	34.9	124.75	0.272164	3.9	2.788	18.815	41.699	453.207		39.125	138.333	0.282363	5	3.082	21.75	125.107	1559.29		29.5	106.5	0.278067	3.5	3.06	.	69	503.438		21.25	120.2	0.179908	8.05	3.45333	20.7117	153.862	1734.82		.	.	.	.	.	.	.	.		.	.	.	.
TN117	54.2222	116.778	0.483352	3.94444	2.24667	14.1433	82.1576	426.848		53.1667	152.417	0.370387	6.88889	2.28367	21.76	260.286	1772.19		48.5	97.2222	0.511029	4.44444	2.53333	12.655	80.1709	429.413		48.7667	127.861	0.38517	5.98889	2.75067	14.83	156.444	1168.34		60.8889	115.167	0.532345	3.94444	1.93667	17.94	66.5052	497.873		49.25	143.2	0.376211	7.23333
TN118	30.6508	122.294	0.266925	5.15079	3.452	17.5033	71.9968	686.112		35.1111	137.8	0.261402	6.27778	3.20567	20.4567	188.293	1980.52		29.6333	110.444	0.307715	3.57778	3.84	13.5488	85.9369	683.254		22.6667	118.333	0.199809	4.77778	3.744	14.135	149.359	1332.99		32.1111	126	0.262054	4.72222	3.33667	19.6	110.973	906.359		21.7222	140.444	0.15521	6.44444
TN119	39.0556	128.111	0.307645	4.55556	2.51	14.735	44.2714	581.714		40.0556	162.178	0.255641	6.55556	2.52233	21.65	197.102	1757.15		48.6984	114.589	0.492084	3.70635	3.04333	12.9622	46.5694	343.582		33.8333	140.056	0.186882	7.55556	2.86667	17.54	115.073	1053.15		45.6111	145.344	0.320824	5.46667	.	17.6867	99.3671	857.019		33.7222	154.833	0.230839	8.52778
TN120	44.1111	106.222	0.437402	4.11111	3.23	14.355	19.0123	131.027		36.9444	123.872	0.299958	5.77778	2.79133	15.0133	183.337	1428.71		43.75	89.8	0.50188	4	3.76	10.3556	25.2637	160.886		37.2778	113.917	0.308077	5.02778	3.392	9.51	303.816	1517.63		47.9333	97.2667	0.508595	3.26667	.	10.495	33.9539	160.093		37.2222	110.611	0.344161	6.12222
TN121	39.2778	123.522	0.30044	4	2.4535	15.3033	100.341	693.864		38	151.467	0.274548	6	3.045	17.155	273.018	2429.4		47.1667	119.833	0.376343	4.22222	3.69667	15.7457	66.8202	717.535		38	131.333	0.298448	5.5	3.43333	16.29	200.536	1861.95		49.3333	142.889	0.35	5.44444	3.34	14.99	79.0812	674.046		30.6667	141.5	0.217357	7.22222
TN122	39.8056	99.8333	0.494595	3.88889	3.34533	13.69	41.6441	248.955		43.5	135.667	0.33425	5.05556	2.87667	21.11	150.908	1330.83		37.6333	80.2222	0.467446	3.6	3.83	12.9889	25.9638	272.362		38.6667	115.6	0.348251	3.61111	3.44333	17.9	84.151	1009.56		46.9444	112.111	0.426067	5.33333	2.65667	15.76	70.4221	498.854		35.3111	126.867	0.279776	7.96667
TN123	36.6167	112.089	0.286867	3.56667	3.193	13.55	32.3325	138.75		32.7222	118.367	0.292367	4.97222	3.45333	12.6733	141.456	978.062		39.4583	87.875	0.484448	3	2.96	9.14833	36.8982	168.75		26.1889	95.9	0.310147	4.96667	2.82	13.99	139.826	1076.42		44.2083	99.7917	0.451724	2.625	2.7	9.7	20.7031	83.5964		36	104	0.351625	6.25
TN124	43.9444	135.167	0.384318	4.83333	3.404	12.525	46.2784	334.278		45.2222	158.111	0.287944	6.72222	3.25833	17.03	194.754	1798.6		47.2222	123.611	0.420506	4.83333	3.63	14.0333	58.5558	343.187		41.9444	140.944	0.301916	6.77778	3.53	14.51	139.907	1300.47		48.8889	136	0.365954	5.61111	.	15.795	63.3779	537.275		44.8333	163.5	0.274894	7.22222
TN126	29.8333	102.989	0.306342	4.66667	2.32333	6.965	69.9938	292.472		28.7222	130.889	0.216914	6.33333	2.61067	15.7767	180.187	1192.16		42.4444	108.4	0.423499	5.66667	2.59	11.4533	87.7553	451.889		27.1111	117.556	0.235887	7.44444	2.57	13.355	192.171	1251.38		55.7222	131.5	0.42792	5.83333	2.60667	12.36	62.6638	441.201		39.3889	139.944	0.282667	8.44444
TN127	35.0833	119.167	0.297261	3.83333	3.48	11.15	50.8134	455.13		37.1667	144.444	0.256113	5.16667	3.15233	16.8767	182.138	1731.16		32.3333	115.278	0.285538	4.61111	4.17	12.665	61.9786	638.875		28.8333	126.667	0.256407	5	3.24	15.1967	183.439	1583.83		45.6111	121.722	0.387204	4.11111	3.53333	14.22	64.4289	565.423		32.7222	140.667	0.228583	6.27778
TN128	29.125	90.2917	0.406863	2.625	3.0705	13.1233	45.9561	188.465		29.2778	114.556	0.254372	4.61111	2.71433	15.91	114.332	909.524		29.5	80.1389	0.372504	3.91667	3.29	14.67	42.9718	354.121		32.1556	109.306	0.298778	4.72222	2.77333	16.3909	100.922	628.527		46.6111	105.211	0.448329	4.51111	2.825	10.7	59.1009	267.073		.	.	.	.
TN129	51.7222	128.6	0.408814	3.77778	2.44667	15	31.6944	214.65		56.9444	144.5	0.395729	5.38889	2.735	13.8	171.499	1415.73		50.5	117.825	0.457497	5.25	2.975	13.7583	35.7676	316.933		46.0556	142.233	0.32066	6.11111	2.79333	10.3333	184.544	1496.18		51.3333	123.333	0.42137	4.41667	2.05667	10.235	68.3642	282.678		43.4111	128.089	0.349615	6.54444
TN130	39.6667	121.889	0.252378	3.77778	2.555	12.0033	51.8918	319.35		38.619	140.283	0.292104	5.34921	2.929	17.05	142.146	1461.15		38	104.222	0.34405	3.44444	3.435	12.3425	45.8921	353.83		33.8889	114.467	0.285766	4.22222	3.21	11.2833	115.152	778.534		49.5556	118.056	0.423482	4	2.94	14.88	50.6249	451.349		38.3889	137.778	0.282572	6
TN131	20.2222	100.083	0.320344	4.38889	3.11433	10.92	74.2692	709.324		22.0556	134.467	0.146119	6.66667	2.99367	21.1233	204.768	2211.33		39.5667	86.6667	0.437895	4.25	3.78	9.54833	31.9907	791.47		29.0278	110.778	0.282295	5.47222	3.89333	11.54	75.4016	569.35		35.8889	120.211	0.312214	4.35556	3.24333	11.6667	81.4003	832.927		24.1667	134.611	0.179113	7.87222
TN132	40.6111	113.933	0.331227	3.83333	3.783	9.635	36.9998	384.694		38.8333	129.583	0.319132	4.83333	3.81133	17.8933	106.468	1419.23		39.6111	114.278	0.362206	3.55556	4.90667	10.15	43.0236	546.074		27.0667	106.583	0.250474	4.61667	4.16	13.7108	124.36	1158.37		48.3889	130.111	0.379321	4.33333	3.78	17.87	61.9834	783.894		36.3111	141.933	0.258424	6.84444
TN133	32.1111	100.4	0.374664	4.16667	3.87333	7.295	30.0341	210.428		34.9444	138.75	0.273963	5.66667	3.70233	15.615	132.379	1667.4		43.6222	101.2	0.455307	4.46667	3.66	10.3525	51.9751	196.16		28.3333	124.933	0.169607	6.5	3.28	11.87	108.307	882.46		42.8111	118.8	0.363023	4.42222	4.14667	13.62	43.394	372.21		24.3333	119.167	0.2053	6.83333
TN134	38.3889	112.278	0.323192	5.27778	2.59033	14.5467	70.1256	708.831		35.1667	127	0.280042	6.5	2.872	20.3633	164.215	1777.42		48.9444	110.044	0.423317	5.05556	3.22667	14.9756	83.0043	772.32		41.7778	114.333	0.371114	6.61111	3.16667	16.8	261.549	1873.22		52.3889	133.833	0.403395	5.55556	3.00333	17.2933	88.0038	859.072		37.1222	144.044	0.259015	7.31111
TN135	23.5	86.75	0.280436	3	2.481	9.16333	108.935	538.982		18	112	0.164835	5.5	2.8875	15.6	258.651	2395.96		.	.	.	.	2.56	.	105	333.75		22	98	0.22449	6	2.55	.	.	.		.	.	.	.	2.39	16.5	58.6433	439.055		8.5	127	0.0653846	7
TN136	39.6667	116.867	0.36001	3.5	2.448	7.385	32.3458	348.083		41.2222	152.744	0.265078	5.77778	2.75433	10.965	145.432	1358.69		40.1333	98.1111	0.411887	3.23333	2.90667	6.72	43.3482	365.294		34.0556	131.411	0.259928	6.16667	3.08333	16.565	166.955	1485.79		44.5556	106.75	0.428227	3.52778	.	8.89667	53.8842	312.84		32.6389	125.861	0.266775	7.4
TN137	42.2222	129.667	0.307768	4.11111	3.062	13.4567	43.6767	422.681		48.2778	142.028	0.338703	5.72222	2.91833	20.28	240.226	2537.86		.	.	.	.	2.22	.	56.335	.		.	.	.	.	2.7	12.125	147.821	1277.17		36	84	0.428571	5	.	10.9	113.675	220.706		.	.	.	.
TN138	39.2778	123.639	0.379347	4.11111	3.0305	12.26	87.6864	402.832		36.1389	147.911	0.251856	5.80556	3.08233	10.905	212.367	1380.83		47.2222	116	0.431512	3	3.59333	11.035	106.896	324.982		35.6111	138.722	0.255159	6.11111	3.59333	10.8267	197.433	1338.49		56.5556	127	0.454729	3.66667	2.93	7.7825	91.7976	360.337		38.3333	141.889	0.265003	6.61111
TN139	26.8444	113.256	0.209703	5.01111	2.44533	15.52	63.5338	830.554		27.3889	121.778	0.246343	7.16667	2.61833	18.96	219.795	1856.69		19.1667	98.5	0.19359	6.25	3.11	16.22	107.739	983.656		14	101	0.139314	6.5	2.89	16.02	254.301	2206.34		34.3056	119.306	0.290019	4.97222	2.18	17.6464	54.5807	540.313		37	136.5	0.272464	8
TN140	45.7222	119.4	0.400459	3.5	2.93033	10.4	54.6465	287.709		41.9889	145.689	0.281483	4.98889	3.02633	11.65	199.684	1031.97		47.3333	112.278	0.447758	4.22222	3.57333	9.87889	52.3664	339.466		34.5889	128.333	0.265081	6.34444	3.40667	9.2	100.565	692.543		56.6222	113.4	0.508535	4.27778	2.48	6.94167	51.5228	269.775		51.0556	145.011	0.36828	6.66667
TN141	36.7381	109.667	0.336354	3.60317	2.49533	10.4	69.5531	356.944		35.2778	128.022	0.283507	4.33333	2.59233	13.68	101.461	636.716		32	103.611	0.270515	3.72222	2.46	9.175	94.5533	388.151		28.0833	102.833	0.305916	5.33333	2.68333	9.32778	185.215	907.302		51.8333	110.2	0.486045	3.27778	2.10667	6.77	34.9589	192.007		40.6667	129.222	0.316064	5.88889
TN142	29.1611	95.6667	0.344638	3.57778	3.414	9.78	48.304	421.933		30.9167	122.6	0.234744	5.33333	3.49833	15.7	221.735	1581.46		.	.	.	.	3.71	.	.	658.125		.	.	.	.	3.73	14.18	181.911	2031.36		.	.	.	.	3.26	6	128.241	470.325		.	.	.	.
TN143	30.5	109.333	0.252035	5	3.04733	7.515	40.136	695.179		31.5	119.4	0.23818	5.72222	3.21067	19.46	235.178	2046.92		35.9167	91.7083	0.447289	5.25	3.81333	8.32667	55.5482	448.838		30.5	103	0.304393	5.08333	3.39333	15.635	98.6356	1025		52.0556	114.889	0.456531	4.05556	3.42	13.5233	48.4537	530.488		47.8333	122.111	0.398264	4.72222
TN144	35.6667	113.806	0.249316	4.22222	2.632	15.975	90.9096	645.484		41.1667	146.222	0.285776	6.22222	2.60633	18.6567	215.21	1959.42		42.2222	100.15	0.394759	3.27778	3.10333	16.7667	55.0454	632.52		21.7222	128.333	0.171916	7.65556	2.99333	14.8767	234.771	1914.14		45.75	105.833	0.44117	3.86111	2.855	14.845	52.722	345.505		30.3333	125	0.228773	6.58333
TN145	27.9008	100.639	0.192696	4.15873	2.928	11.8633	148.043	681.275		23.3333	123.667	0.189355	6	3.138	7.825	137.094	801.613		30	.	0.291262	4	2.22	.	.	455.625		.	.	.	.	.	.	.	.		.	.	.	.	.	.	.	.		.	.	.	.
TN146	30.6556	115.067	0.284	3.67778	2.8185	9.43	75.9927	336.821		36.7778	138.9	0.275941	5.27778	2.89567	19.865	212	2305.89		40.2556	97.3167	0.443842	3.34444	4.37667	15.1283	52.7748	446.728		38.7778	124.45	0.290953	5.05556	4.23	16.6075	118.712	1367.01		45.3333	97.8667	0.478641	3.38333	2.99333	14.7133	41.8459	427.442		47.4222	131.133	0.368237	5.27778
TN147	38.8889	125.089	0.276495	4.33333	2.72967	14.2667	96.4913	686.283		39.6111	154.778	0.259792	6.94444	2.507	22.0633	216.67	2040.18		36.0833	118.539	0.305949	4.91667	3.36	12.6983	87.948	590.953		35.7833	130.4	0.266431	5.10556	3.34667	12.4414	226.951	1495.7		48.3889	134.389	0.365436	5	2.76333	20.915	81.1198	656.325		29.6667	142.333	0.213056	7.77778
TN148	31.5	119.183	0.319753	5.05556	3.368	18.2567	61.247	645.432		35.0556	139.733	0.257225	6	3.281	18.95	140.409	1639.09		40.3889	105.467	0.399016	3.72222	3.745	15.0742	46.9845	509.499		29.3333	117.333	0.262819	5.16667	3.78667	16.739	109.07	1290.25		44.8889	131.278	0.34291	4.55556	3.34	20.7563	51.3913	544.55		32.2778	124.889	0.263521	5.88889
TN149	40.0444	126.133	0.24319	5.05556	3.409	11.0533	42.6733	323.087		33.9444	151.311	0.252691	6.83333	3.46467	14.0267	215.267	1880.59		34.6667	113.833	0.306323	3.55556	3.555	10.7511	35.9239	227.532		32.7778	134.494	0.240978	5.22222	3.32333	11.52	129.486	911.973		43.5	119.333	0.368879	4.38889	2.73	9.01	34.955	128.068		31.4444	141.944	0.215604	6.76667
TN150	39.6667	116.778	0.357511	3.77778	3.14167	20.9833	53.4568	592.953		33.7222	135.85	0.237777	5.66667	3.18033	24.6	233.772	2262.19		44.2778	110.479	0.421688	3.86508	3.41333	18.95	48.7674	489.558		32.5556	120.178	0.281892	5.16667	3.07333	19.36	88.9157	1662.83		49.8333	135.389	0.374571	5.5	2.775	22.07	142.277	816.436		39.7778	141.333	0.253722	7.19444
TN151	41.3889	104.639	0.413518	4.94444	4.18267	14.765	55.9229	484.492		44.1111	142.833	0.335682	5.61111	4.083	20.83	167.963	2172.7		41.6111	106.833	0.503141	3.77778	3.64	17.73	89.9605	732.828		34.3333	134.467	0.267323	5.22222	3.05333	18.88	125.286	1373.9		51.0556	127.5	0.413725	4.27778	2.86333	21.88	44.0041	512.53		33	145.333	0.229268	6.72222
TN152	43.6667	116.306	0.442737	3.77778	3.15767	15.475	55.7137	608.292		47.2222	134.833	0.339312	5.77778	2.9764	19.46	199.444	2328.84		39.9167	92.6667	0.403054	3.94444	3.42	15.6978	51.8192	525.845		35.5	117.4	0.313007	6.6	3.34667	15.61	178.845	1595.01		50.7222	110.667	0.469186	3.27778	2.53	15.085	46.2807	306.708		31.6389	139.444	0.242742	7.72222
TN153	40.0278	93.0333	0.439631	2.94444	3.603	10.2	20.0697	127.752		38	140.583	0.292189	5.11111	3.491	17.815	69.5471	795.176		44.8889	109.933	0.418406	4.77778	4.325	10.94	24.0577	257.636		35.4333	136.472	0.255314	6.11111	4.05	15.36	45.6475	470.329		55.6889	123.711	0.464972	4.68889	2.94	13.07	27.5687	235.322		41.7778	145.944	0.291368	7.55556
TN154	49.6111	139.222	0.360222	3.94444	2.774	14.91	54.5885	577.292		55.1667	162.222	0.343746	6.66667	3.055	18.33	217.539	2237.95		51.3889	133.733	0.392646	4.27778	3.06667	16.5733	48.8886	464.064		45.6667	161.583	0.303763	7.72222	3.09333	16.57	264.083	2572.87		69.3889	149.667	0.469736	5.33333	2.69	18.1	69.1019	595.84		53.9	150.867	0.365141	8.44444
TN155	28.2222	132.361	0.195135	4.83333	2.4835	15.3067	86.6875	600.447		32.3611	150.817	0.236047	6.97222	2.64567	16.29	290.726	2152.48		45.0556	124.611	0.305473	5.11111	2.855	14.0886	89.6321	413.13		37.4444	146.2	0.256794	8	2.91667	14.2218	257.852	1606.18		48.7	129.575	0.385472	5.275	2.42	16.01	88.2364	435.222		35.3333	149.333	0.234074	10
TN156	51.6111	124.667	0.37895	4.55556	3.0545	9.585	41.5534	184.1		56.7778	137.85	0.402981	5.05556	2.32	15.2833	184.588	1080.54		48.05	106	0.468625	4.05	2.97	6.2925	33.0596	175.013		40.1667	125.292	0.342438	5.70833	3.00667	7.21667	200.405	853.082		55.5	112.25	0.487196	2.91667	2.56	11.91	36.6845	271.78		47.1167	136.767	0.350402	7.18333
TN157	28.7778	128.375	0.222217	4.27778	3.4155	20.305	65.6617	742.834		30.1111	153.978	0.192892	7.44444	3.036	19.6767	191.278	2009.38		38.5556	121.472	0.301732	5.88889	3.75667	13.7744	70.2996	749.885		30.7778	136.806	0.216454	7.16667	3.23333	14.83	156.347	1254.33		42.1	129.044	0.322336	5.26667	2.67333	18.99	61.8556	695.98		37.5	140.611	0.278685	7.67222
TN158	35.1333	113.25	0.323365	3.88889	2.69233	11.9833	88.9668	436.574		40.3889	133.083	0.307367	5.72222	2.774	19.08	151.591	1383.24		38.5556	100.5	0.403839	3.72222	3.03667	12.99	88.0524	381.313		32.9444	113.194	0.281597	5.44444	2.94	12.8767	188.64	1259.57		47.3889	125.278	0.382315	4.61111	2.58	18.6552	76.5984	567.692		34.4556	132.222	0.261167	6.47778
TN159	23.7222	94.7778	0.263696	3.83333	2.952	7.91667	46.804	116.329		30.1111	115.611	0.262297	4.77778	3.652	13.9167	257.172	1989.06		.	.	.	.	.	.	56.5	126.875		32	108	0.296296	5	2.09	.	.	.		.	.	.	.	.	.	.	.		.	.	.	.
TN160	56	116.611	0.478573	4	2.5445	11.78	29.9422	212.095		64.2778	145.944	0.447076	6.11111	2.8708	16.0433	167.245	1562.31		54.0238	106.5	0.544909	3.54762	2.59	12.32	31.7952	159.332		46.4444	139.056	0.334098	7.05556	3.11667	12.6233	141.803	1140.95		54.35	101.906	0.53522	2.50556	2.205	10.6	31.2411	108.017		50.1222	128.244	0.394044	6.6
TN161	42.2778	123.028	0.332297	3.47222	2.132	10.16	60.7291	267.305		51.05	134.125	0.361219	4.46667	2.513	14.4333	262.199	1660.18		53.6667	128.167	0.40256	3.27778	2.38333	9.06444	44.3675	264.326		62.25	130.417	0.477374	2.75	2.46333	14.81	106.707	755.821		61.1111	128.5	0.475999	3.61111	1.96333	11.345	72.2403	423.534		43	84	0.511905	3
TN162	34.3333	100.222	0.344685	3.94444	3.587	13.8	53.6245	496.553		31.3889	125.611	0.25299	6.22222	3.57667	16.4233	186.828	1757.73		52.7222	113.778	0.497564	5.77778	2.96667	14.519	92.8366	609.79		43.2222	116.344	0.36538	6	3.35333	15.425	182.555	1723.27		55.9444	123.667	0.454327	4.66667	2.535	17.16	65.3038	547.179		46.5556	140.444	0.334172	7.05556
TN163	.	.	.	.	.	.	.	.		.	.	.	.	.	18.75	.	.		45.4444	136.089	0.295298	3.83333	3.01667	16.5467	46.6922	.		42.0444	147.722	0.289962	5.94444	2.78333	15.805	196.802	1493.45		.	.	.	.	.	.	.	.		41.6	155.4	0.265195	7.25
TN164	34	135.5	0.250218	5	2.43567	7.97333	138.533	.		37	145.667	0.262123	4.5	2.176	18.66	175.602	1304.29		.	.	.	.	.	.	.	.		.	.	.	.	.	.	.	.		54.5833	120.167	0.468213	5.33333	2.39	11.11	105.455	332.93		37.4	128.2	0.296626	9
TN165	41.1111	110.389	0.446373	4.5	3.521	12.535	89.705	785.783		37	142.144	0.260138	5.72222	3.06667	18.9433	206.046	2097.62		44.3333	109.167	0.461787	4.22222	3.72	11.2805	71.523	499.829		35.2222	123.689	0.291936	6.5	3.75667	13.2633	171.76	1523.76		45.9722	131.083	0.359694	3.87222	3.61333	14.11	81.1488	776.373		30.8889	141.833	0.219563	7.19444
TN166	49.9444	133.333	0.368983	4.66667	2.446	16.6267	43.9552	333.15		49.1111	161.167	0.304979	6.77778	2.638	21.0167	215.122	1848.63		54.2222	125.811	0.387566	4.55556	3.05333	16.9775	46.3513	331.517		47.3333	150.311	0.316686	6.83333	2.93	15.3	203.903	1615.8		64.9444	136.111	0.483647	4.16667	2.76	15.745	63.0595	492.365		57.2778	168.722	0.341953	7.5
TN167	50.2222	119.711	0.441376	2.61111	2.649	14.8233	46.3834	541.305		49.0556	138.375	0.357587	4.61111	2.78233	21.145	116.949	1274.77		38.2222	108.4	0.397984	3.35556	3.195	15.9622	42.1435	347.787		40.1111	116.244	0.360628	4.66667	3.03333	18.7033	82.2124	870.398		52.6	113.333	0.476516	3.26667	2.895	11.825	77.8573	435.888		46.0833	116.483	0.417292	6
TN168	39.5556	113.3	0.291965	5.16667	2.84667	22.07	41.1028	1155.6		37.4365	146.167	0.26187	6.61111	3.176	23.6367	153.37	2157.44		40	100.5	0.165138	3.875	3.14	16.1	25.6093	403.125		34	125.5	0.264098	6.5	3.37	19.48	138.683	1450.24		48.3056	115.556	0.421024	3.19444	2.49	12.05	99.1832	532.063		27.25	130.583	0.222794	7.25
TN169	55.1667	132.556	0.404161	3.16667	3.104	9.95333	63.371	338.281		48.4722	139.75	0.363822	5.38889	2.61433	17.9867	163.35	1447.3		42.7222	115.5	0.332351	3.55556	3.27	15.9283	80.4897	644.277		37.0833	121.375	0.291876	4.83333	3.11333	17.91	106.949	1138.54		42	153.6	0.278378	6.8	2.595	18.82	98.5232	900.449		35.0417	138.458	0.269797	9.33333
TN170	48.1667	114.533	0.453631	3.58889	2.82433	18.0733	64.8091	642.508		40.5556	133.656	0.311096	5.44444	3.12467	18.185	152.581	1924.01		24.5	108	0.396226	6.5	2.96	14.5	88	526.875		25.375	117.667	0.248776	7.75	2.81	15.7867	321.016	2396.75		.	.	.	.	.	.	.	.		.	.	.	.
TN171	46.5	132.778	0.376764	3.55556	2.745	8.145	72.698	672.306		41.2222	168.5	0.245337	6.55556	2.46267	19.55	188.459	1784.69		48.6111	137.133	0.357853	3.66667	3.05667	12.3836	55.7914	392.02		42.6111	150.644	0.289922	4.72222	2.97	13.7667	159.776	1096.05		54.75	140.889	0.396974	4.22222	2.86333	22.8233	51.7801	661.686		41.3333	155.222	0.271509	7
TN172	37.2222	110.756	0.30293	4	3.54633	14.81	40.1853	457.97		27.7222	135.556	0.207121	5.94444	4.006	14.2967	111.471	1239.32		34.5	100.056	0.295314	4.27778	4.22667	9.98235	45.6285	288.377		19.25	106.117	0.190409	6.58333	4.952	9.86	99.8342	818.361		.	.	.	.	.	.	.	.		.	.	.	.
TN173	45.5	111.5	0.59292	3	2.527	8.61	53.8018	175.369		69	149.5	0.462159	5	2.96667	14.25	177.027	1237.89		54.25	116.75	0.55	3	2.8	13.42	52.1113	183.656		29.5	120.5	0.239821	5.5	2.55	10.47	81.8761	409.869		32.875	113.25	0.295172	5	2.6	7.6	43.474	61.875		25	110	0.227273	4
TN175	43.1111	118.656	0.342486	3.66667	3.045	17.655	46.5493	471.978		45.5556	146.75	0.30643	5.66667	3.272	23.1867	130.713	1954.67		43.6111	110.722	0.358053	4.66667	3.66	14.7021	44.8698	504.283		36.1667	121.811	0.296281	5.83333	3.36	17.71	125.6	1271.14		59.9444	119.111	0.512114	4.27778	2.865	16.13	82.8361	506.895		51.2222	141.417	0.355857	5.77778
TN176	24.7222	113.506	0.200517	4.38889	3.054	10.525	72.318	564.858		23.7222	134.194	0.177182	6.55556	3.284	17.4367	254.989	2385.3		36.0556	97.4111	0.33271	4.52222	3.76667	11.6483	49.4226	451.287		22.4167	109.917	0.20855	5.91667	3.51	12.5375	129.682	1254.2		43.3889	129.389	0.343883	5.05556	3.375	12.3863	35.0484	197.191		26.5	126	0.211587	9.33333
TN177	35.8333	125.217	0.329741	3.52778	2.67867	15.09	19.7151	151.58		42.825	157.525	0.273375	5.975	2.691	16.8	135.376	1246.21		41	110.5	0.483158	3.33333	2.75	13.1667	24.9052	154.658		.	.	.	.	2.788	16.22	170.961	1197.26		38.75	127.917	0.303813	4.75	2.91	18.08	59.1937	425.084		44.5	130.25	0.36574	6.5
TN178	30.6944	108.361	0.244712	4.83333	3.0525	19.845	51.8481	625.114		34.8333	131.256	0.258175	5.55556	3.19767	20.425	250.442	2596.55		39.1905	101.829	0.37154	4.60317	3.45667	13.5567	64.0015	561.653		31.5556	121.444	0.265401	6.83333	3.46667	16.5	219.628	1830.86		52.6111	135.222	0.39518	5	3.10667	18.305	81.886	939.948		35.6111	148.667	0.237397	7.44444
TN179	47.9444	127.489	0.389149	3.94444	2.49167	9.67	44.9485	546.262		43.2222	149.5	0.290551	6.44444	2.27833	15.8233	293.296	1911.2		46.5	111.833	0.425588	4.61111	2.68667	11.6717	47.5433	347.089		44.7222	134.733	0.32804	4.77778	2.64	11.4261	158.605	1218.28		56.4444	132.333	0.425677	4.94444	2.06333	11.2609	85.294	380.015		56.5556	147.389	0.385435	7.11111
TN180	30.2778	116.667	0.246933	4.69444	2.46267	9.93	133.922	904.916		29.5556	148	0.214996	7.55556	2.47467	14.0367	.	2462.62		.	.	.	.	.	.	.	.		.	.	.	.	.	.	.	.		.	.	.	.	.	.	.	.		.	.	.	.
TN181	30.7222	96.0222	0.344379	3.27778	2.70667	11.85	24.4006	216.841		33.0556	134.278	0.246529	4.66667	3.037	16.05	166.223	1096.39		34.7111	105.533	0.278942	3.95556	3.18	8.91	37.8081	291.782		29.1667	111	0.284534	5.33333	2.8	12.045	151.484	990.125		45.2389	107.822	0.427155	4.23333	2.63	10.75	22.8048	132.805		36.1	132.189	0.273965	6.46667
TN182	40.5556	125.333	0.357693	4.27778	2.6605	21.5	59.625	718.702		36.8889	150.611	0.245645	7	2.57733	16.68	272.136	1941.06		42.8889	113.678	0.393297	4.38889	3.265	17.765	54.7061	669.386		31.3333	127.5	0.24464	6.83333	2.87333	17.5533	185.723	1741.79		47.7222	135.111	0.362758	5.4	2.48667	18.295	121.485	868.136		34.8889	146.278	0.24366	8.41667
TN183	20.5	109.111	0.191024	5.5	3.4785	11.4	73.6017	714.999		27.5	136.083	0.203303	7.08333	3.44533	14.62	275.37	2335.6		27.7778	99.9444	0.251668	4.74444	4.49667	12.0649	61.8249	400.464		28.6111	117.5	0.245719	5.83333	4.16333	14.525	133.651	1301.47		34.8333	124	0.289548	5.72222	3.40333	14.2133	73.6459	662.118		23.2556	125.833	0.192158	7.6
TN184	38.8333	125.7	0.354699	3.83333	2.51633	13.96	43.8476	552.312		37.5	154.889	0.245047	5.55556	2.61233	18.87	226.241	1724.67		45.0444	114.867	0.417181	3.07778	3.07	15.4656	64.2716	359.19		36.2778	141.211	0.258053	5.38889	2.96	19.4792	94.7351	1010.68		50.3333	123.833	0.413109	4.16667	2.62667	17.8033	58.8234	506.173		36.8333	145.056	0.255214	6.38889
TN185	20.9333	102.411	0.177967	4.5	3.288	8.795	38.5003	254.999		26.625	119.25	0.233089	5.5	3.58033	11.125	211.861	1408.56		32	93	0.317375	3.72222	3.86667	11.9433	27.0588	256.38		22.1778	108	0.214514	5.55556	3.736	10.14	110.231	875.374		37.5	100.75	0.38117	3.58333	3.96	10.345	51.6144	371.718		8	120	0.0666667	7
TN186	46.6111	125.289	0.44271	3.5	2.38367	9.52	70.8226	375.043		51.6667	159.1	0.330148	6.05556	2.35	17.8167	302.167	2088.42		43.6333	117.056	0.386562	2.85556	2.69	11.045	66.0984	399.558		41.375	133.333	0.322235	5	2.66667	13.53	160.74	1085.71		54.8556	125.044	0.440656	3.27778	2.58333	12.835	56.092	255.204		44.8111	152.611	0.295028	6.63333
TN187	42.7222	121.667	0.331956	3.16667	2.701	11.4867	65.5059	438.188		41.5556	150.022	0.282505	4.94444	2.774	20.005	192.385	1719.03		39.8222	107.75	0.309449	2.74444	3.245	13.4	51.8143	575.625		38.3333	101.125	0.36856	3.38889	2.905	20.14	101.998	1132.4		56.8333	138.556	0.412517	3.44444	2.59	17.01	120.61	742.82		45.9333	134.589	0.348687	4.97778
TN188	46.6667	132.456	0.418869	4.61111	2.992	15.81	92.7672	505.653		40.7778	145.917	0.301024	6.55556	2.96867	19.37	196.3	1922.64		55.5556	121.333	0.48516	4.27778	3.28333	15.7786	66.2115	531.404		43.5	138	0.31912	7.94444	3.25	14.25	169.001	1594.72		55.5	134.278	0.421496	4.83333	3.16	18.64	67.6358	717.24		32.6111	138.278	0.238241	7.7
TN189	.	.	.	.	2.5	.	.	19.6875		.	.	.	.	2.68233	18.7967	83.7904	455.721		33.6667	93.5	0.347918	4.5	3.53	.	40.3509	48		22	98.6667	0.21568	4.66667	3.13667	8.24	.	.		46	126.833	0.381925	4.83333	2.845	10.3667	47.9699	265.738		59	174.5	0.338264	8.5
TN190	36.6667	126.928	0.315523	4.27778	2.757	6.975	40.4896	899.84		41.3016	147.405	0.283732	5.61111	3.02833	12.45	222.257	1445.93		40.7222	112.933	0.396599	3.27778	3.165	13.495	45.7543	221.856		37.5556	150.833	0.280808	5.13889	3	13.9945	192.337	1228.51		53.6333	141.967	0.380138	5.67778	2.76	10.5733	66.6918	392.148		44	150.278	0.294516	7.83333
TN191	27.5556	98.6667	0.228909	4.88889	3.48867	16.13	64.1573	628.806		34.2778	135.056	0.254374	8.72222	3.656	16.455	201.068	1890.78		35.1667	100.111	0.274735	5.11111	3.66333	14.5467	85.8534	617.766		31.7778	119.4	0.270191	8.61111	3.63333	14.7233	121.059	1215.95		56.1667	135.722	0.417662	6.05556	2.935	16.085	108.506	939.577		45.1667	156.444	0.289956	8.48889
TN192	42.5	104.694	0.455498	4.83333	3.1635	15.02	43.4928	396.894		44.9444	120.222	0.38028	5.22222	3.20767	21.665	130.361	1589.05		47.7778	105.311	0.424009	4.44444	3.17333	11.63	67.3305	433.108		37	117.3	0.314998	6.33333	2.99667	19.24	119.132	1330.88		43.1111	121.767	0.363111	6.08889	2.74333	15.9	100.212	941.403		34.1667	123.056	0.276483	7.55556
TN193	52	111	0.603604	4	2.963	5.61	51.1848	159.562		.	.	.	.	3.672	19.34	56.3098	749.798		46.9667	112.711	0.521962	2.58889	4.65	8.355	47.6763	308.694		32.1111	124.25	0.292644	4.27778	4.87	9.315	65.327	622.824		52.0556	130.944	0.401006	3.66667	4.77333	7.53071	66.6931	432.915		31	139.222	0.224578	5
TN194	26.4444	115.767	0.20618	5.94444	2.384	19.92	64.9869	1096.17		37.9583	135.917	0.277996	6.375	2.47	23.91	203.553	2249.34		34.7778	116.467	0.257641	4.11111	2.89	18.1217	57.194	789.179		19.9444	128.167	0.166395	6.72222	2.65333	16.5333	257.428	2129.74		.	.	.	.	.	.	.	.		.	.	.	.
TN195	25.7778	113.306	0.267003	4.83333	2.982	18.125	47.8908	565.293		25.0238	128.644	0.19927	6.84127	3.161	23.1767	139.406	1909.51		34.0833	94.6389	0.399914	3.30556	3.71333	13.3933	40.4817	387.025		21.3889	125.222	0.177258	6.61111	3.31667	14.2233	159.022	1680.57		38.8889	119.167	0.334456	4.55556	3.03	17.485	97.2508	978.812		19.1667	129.722	0.151274	7.16667
TN196	34.3333	114.167	0.354448	4.5	2.66967	19.565	97.5425	640.284		34.6667	133.083	0.265515	6.75	2.82167	19.7333	246.095	2435.02		36.0556	101.583	0.502058	4.66667	3.56333	15.8	81.0118	509.791		30.8333	127.856	0.231218	7.22222	2.99667	12.65	249.487	1915.3		36.6667	135.222	0.274445	7.44444	3.11333	19.1167	120.843	1364.07		26.6111	135.833	0.197383	8.5
TN197	35.3889	123.033	0.261476	3.33333	2.74	11.87	74.7851	447.002		31.0556	148.078	0.216857	5.5	2.89533	20.5733	107.566	1280.22		27.8056	104.75	0.249991	4.88889	3.52	9.38333	88.5958	608.278		36.3333	131	0.351145	3.66667	3.3	9.775	144.56	909.593		.	.	.	.	.	.	.	.		.	.	.	.
TN198	31	95.8889	0.347435	3.16667	2.279	14.385	115.808	608.206		27.2778	123.917	0.202676	5.72222	2.9	23.245	178.751	1551.96		30.6	96	0.393776	3.41667	2.82667	16.655	109.732	782.512		24.3889	115.278	0.215974	6.83333	2.94667	18.6222	109.663	1041.53		34.675	123.7	0.2795	5.725	2.375	17.665	124.445	949.571		21.4167	132.983	0.165432	8.1
TN199	45.8333	129.722	0.385291	3.5	2.368	10.58	38.0028	377.001		43.6667	153.3	0.301711	5.5	2.454	17.8576	137.367	1287.5		47.5	123.111	0.444559	4.66667	2.85	11.9707	50.2651	410.22		40.5	135.333	0.311323	4.93333	2.60333	14.2833	74.5592	606.694		61.1111	139.556	0.447097	4.55556	2.25	12.7	91.7798	649.597		40.5	157.622	0.258799	6.72222
TN200	48.1667	120.933	0.447365	4.5	2.578	15.0067	57.4107	315.134		45.8333	143.867	0.314123	5.44444	2.988	24.0067	117.055	1577.27		49.2444	102	0.522785	2.66667	3.09333	14.7517	56.4797	356.424		45.4444	126.222	0.360297	5.22222	3.1	20.205	112.094	1301.65		51.6667	139.5	0.374398	5.66667	2.91333	20.76	71.3643	750.999		43.2222	140.778	0.308771	6.88889
TN201	24.6111	116.278	0.21199	5.27778	2.522	13.1333	83.3733	532.72		36.1667	134.333	0.276854	5.91667	3.01067	18.7333	339.946	2832.75		28.7778	92.7389	0.344198	3.08333	3.08	14.1405	90.2356	406.713		20.6667	102.667	0.223916	4.66667	3.17	16.4033	226.005	1875.05		31.2778	126.278	0.241757	5.38889	2.91667	19.335	117.621	1240.81		18.0556	135.056	0.138125	8.05556
TN202	.	.	.	.	.	.	.	.		37.3333	132.5	0.287056	5.83333	.	.	.	.		32	103.056	0.318542	4.72222	3.06667	16.065	87.297	612.594		27.1667	119.033	0.228266	6.05556	3.19333	16.3233	162.589	1587.88		32.8333	117.833	0.283294	5.13889	2.96	17.2089	83.7544	801.786		17.7222	129.333	0.137577	7.33333
Note：Height to the first primary branch (cm; FBH), plant height (cm; PH), relative first primary branch height (the ratio of FBH to PH; RBH), number of primary branches per plant (N; BN), seed weight of 1,000 seeds (g per 1000 seeds; SW), seed number per pod (N; SN), pod number per plant (N; PN), seed yield per hectare (kg•ha−1; SY). Field trial conducted from Sept. 2008 to May 2009 (Tri.1), fiel…
[truncated: 4 more columns]
